# Supplementary material for: From genomic to LC-MS/MS evidence: Analysis of PfEMP1 in Benin malaria cases
Source: PLoS One. 2019 Jun 28;14(6):e0218012. doi: 10.1371/journal.pone.0218012 (PMC6599223; doi:10.1371/journal.pone.0218012)
Supplement: S2 Table — For each identified transcript, the domain combination obtained using phylogenic analysis is displayed. The signs + and ++ represents respectively the subdomains of DC8 and DC13. (XLSX) [file pone.0218012.s002.xlsx]

## Sheet: RNAseq
Clinical Statut	Sequence ID	RPKM	domain 1	domain 2	domain 3	domain 4	domain 5	domain 6	domain 7	domain 8	domain 9	domain 10
CM	BJ055-var.0006	6.08263	NTS	DBLα 0.6	CIDRα 3.1	DBLβ 5	DBLγ 5	DBLδ 1	CIDRβ 1
CM	BJ055-var.0017	2.44927	DBLγ 8	DBLζ 1	DBLε 5	ATS
CM	BJ055-var.0018	4.77304	NTS	DBLα 1.4	CIDRα 1.3	DBLβ 1	DBLγ 11	DBLε 1
CM	BJ055-var.0024	1.4633	NTS	DBLα 1.8	CIDRβ 2	DBLγ 7	DBLζ 5	DBLε 11	DBLε 12
CM	BJ055-var.0030	17.1064	DBLγ 11	DBLγ 11	DBLδ 1	CIDRβ 1
CM	BJ055-var.0045	1.84626	NTS	DBLα 0.8	CIDRα 3.5	DBLβ 8	DBLδ 1	CIDRβ 1
CM	BJ055-var.0047	5.84675	NTS	DBLα 0.5	CIDRα 2.5	DBLβ 5	DBLδ 1	CIDRβ 1
CM	BJ055-var.0054	19.368	CIDRα 1.1	DBLβ 12	DBLγ 2	DBLγ 2
CM	BJ055-var.0070	23.3015	CIDRα 1.1	DBLβ 12	DBLγ 4	DBLδ 1	CIDRγ 7
CM	BJ055-var.0077	4.93439	NTS	DBLα 1.1	CIDRα 1.4	DBLβ 1	DBLβ 3	DBLγ 5	DBLγ 2	DBLδ 1	CIDRβ 1
CM	BJ055-var.0081	1.98221	NTS	DBLα 0.15	CIDRα 3.2	DBLδ 1	CIDRβ 1	DBLγ 10
CM	BJ055-var.0103	1.27743	NTS	DBLα 0.23	CIDRα 3.1	DBLδ 1
CM	BJ055-var.0108	1.76046	NTS	DBLα 0.16	CIDRα 3.4	DBLδ 1	CIDRβ 1
CM	BJ055-var.0110	1.90212	NTS	DBLα 0.11	CIDRα 2.4	DBLδ 1	CIDRβ 1
CM	BJ055-var.0113	18.9755	DBLα 0.5	CIDRα 2.10	DBLδ 1	CIDRβ 1
CM	BJ055-var.0121	5.1503	NTS	DBLα 1.7	CIDRα 1.3	DBLβ 3	DBLβ 7	DBLγ 11	DBLγ 11	DBLδ 1	CIDRβ 1
CM	BJ055-var.0124	2.56066	NTS	DBLα 0.16	CIDRα 3.4	DBLδ	CIDRγ 11
CM	BJ055-var.0125	4.10386	NTS	DBLα 0.16	CIDRα 3.4	DBLδ 1	CIDRγ 1
CM	BJ055-var.0131	176.104	DBLβ 5	DBLβ 5	DBLδ	CIDRβ 1
CM	BJ055-var.0133	2.54189	CIDRα 4	DBLβ 12	DBLδ 1	CIDRβ 1
CM	BJ055-var.0134	4.12282	NTS	DBLα 0.11	CIDRα 2.4	DBLδ 1	CIDRβ 1
CM	BJ055-var.0148	2.74006	NTS	DBLα 0.11	CIDRα 2.4	DBLδ 1	CIDRγ 10
CM	BJ055-var.0174	47.3629	DBLγ 2	DBLγ 4	DBLδ 1	CIDRβ 1
CM	BJ055-var.0175	7.31403	CIDRα 1.4	DBLβ 1	DBLγ 11	DBLγ 14	DBLδ 1	CIDRγ 7
CM	BJ055-var.0190	1.42099	NTSpαm	DBLpαm1	DBLpαm2	CIDRpαm	DBLpαm3	DBLε pαm4	DBLε pαm5	DBLε 10
CM	BJ055-var.0209	7.39445	CIDRβ 2	DBLγ 7	DBLε 11	DBLζ 3	DBLε 8	ATS
CM	BJ055-var.0211 +	6.16195	NTS	DBLα 2	CIDRα 1.1	DBLβ 12	DBLγ 17	DBLδ 1	CIDRβ 5
CM	BJ055-var.0214	17.5205	DBLα 2	CIDRα 1.8	DBLβ 12	DBLγ 6	DBLδ 1	CIDRγ 12
CM	BJ057-var.0030	1.02768	NTS	DBLα 0.1	CIDRα 3.1	DBLδ 1	CIDRβ 1
CM	BJ057-var.0105	1.15719	DBLα 0.5	CIDRα 2.10	DBLδ 1	CIDRβ 1
CM	BJ057-var.0128	3.84835	NTS	DBLα 0.6	CIDRα3.2	DBLβ2
CM	BJ057-var.0140	5.46424	DBLε 1	DBLγ 8	DBLζ 1	DBLε 5
CM	BJ057-var.0141	2.42887	NTS	DBLα 0.3	CIDRα5	DBLβ5	DBLδ 9	CIDRγ 9	DBLγ 11	DBLζ 4
CM	BJ057-var.0192	2.57463	DBLα 1.5	CIDRγ 3	DBLβ 1	DBLγ 11
CM	BJ057-var.0462	2.09649	DBLβ 1	DBLγ 10	DBLδ 1	CIDRγ 10
CM	BJ057-var.0463	10.5324	NTS	DBLα 1.1	CIDRα 1.5	DBLβ 11	DBLγ 1	DBLε 1	DBLγ 8	DBLζ 1	DBLε 5	ATS
CM	BJ057-var.0623	1.56908	NTS	DBLα1.2	CIDRα1.5	DBLγ 2	DBLγ 4
CM	BJ057-var.0659	4.12852	NTS	DBLα1.5	DBLβ3	DBLγ 12	DBLδ 3	CIDRγ 2	DBLζ 6	DBLε 12
CM	BJ057-var.0691	8.02929	CIDRα 1.2	DBLβ 11	DBLγ 1	DBLε 1	DBLγ 8
CM	BJ057-var.0756	5.29906	NTS	DBLα 2	CIDRα 1.1	DBLβ 1	DBLγ 10	DBLδ 1	CIDRγ 10
CM	BJ057-var.0770	7.1259	DBLβ 3	DBLγ 4	DBLε 14	DBLε 3
CM	BJ057-var.1143	2.53087	DBLβ 3	DBLγ 11	DBLγ 14	DBLζ 5	DBLε 4
CM	BJ057-var.1267	1.95491	DBLα 1.2	CIDRα 1.5	DBLγ 2	DBLγ 4
CM	BJ057-var.1303	8.83853	DBLα 0.1	CIDRα 2.10	DBLδ 1	CIDRβ 1
CM	BJ057-var.1364	1.52112	NTS	DBLα 0.15	CIDRα 3.2	DBLδ 1	CIDRγ 5
CM	BJ057-var.2006	2.3872	NTS	DBLα 1.1	CIDRα 1.2	DBLβ 11
CM	BJ080-var.0145	4.63253	NTS	DBLα 0.4	CIDRα 6	DBLβ 5
CM	BJ080-var.0147	1.12396	NTS	DBLα 1.7	CIDRα 1.2	DBLβ 3	DBLβ 1	DBLγ 2	DBLδ 1	CIDRβ 5
CM	BJ080-var.0183	9.62283	NTS	DBLα 1.7	CIDRα 1.2	DBLβ 3	DBLγ 10	DBLδ 1	CIDRβ 5
CM	BJ080-var.0211	2.99471	NTS	DBLα 1.1	CIDRα 1.2	DBLβ 11	DBLγ 1	DBLε 1	DBLγ 8	DBLζ 1	DBLε 5	ATS
CM	BJ080-var.0250 +	1.68526	NTS	DBLα 2	CIDRα 1.8	DBLβ 12	DBLγ 1	DBLγ 11	DBLζ 1	DBLε 8
CM	BJ080-var.0399	1.9231	DBLβ 11	DBLγ 1	DBLε 1	DBLγ 8	DBLζ 1	DBLε 5	ATS
SA	BJ067-var.0065 ++	15.2192	NTS	DBLα 1.7	CIDRα 1.4	DBLβ 1	DBLβ 3	DBLγ 10	DBLγ 11	DBLδ 5	CIDRβ 1
SA	BJ067-var.0075	8.52594	NTS	DBLα 0.1	CIDRα 2.6	DBLδ 1	CIDRβ 1
SA	BJ067-var.0083	2.76739	NTS	DBLα 0.10	CIDRα 2.2	DBLδ 1	CIDRβ 1
SA	BJ067-var.0085	4.28768	NTS	DBLα 0.9	CIDRα 2.2	DBLδ 1	CIDRγ 10
SA	BJ067-var.0210	4.01305	DBLδ 1	CIDRγ 8	DBLγ 11	DBLζ 4
SA	BJ067-var.0218	3.46255	NTS	DBLα 0.1	CIDRα 2.6	DBLδ 1	CIDRβ 6	DBLγ 10
SA	BJ067-var.0277	5.73375	NTS	DBLα 0.5	CIDRα 2.3	DBLδ 1	CIDRβ 5
SA	BJ123-var.0013	1.09361	NTS	DBLα 0.15	CIDRα 3.2	DBLδ 1	CIDRβ 1
SA	BJ123-var.0019	238.407	NTS	DBLα 1.4	CIDRα 1.1	DBLβ 3	DBLγ 12	DBLδ 5	CIDRβ 4	DBLβ7	DBLγ 11
SA	BJ123-var.0026	2.77673	NTS	DBLα0.5	CIDRα2.3	DBLδ 1	CIDRβ 5
SA	BJ123-var.0027	1.59852	NTS	DBLα0.1	CIDRα3.1	DBLδ 1	CIDRγ 7
SA	BJ123-var.0035	1.13031	NTS	DBLα0.9	CIDRα2.1	DBLδ 1	CIDRβ 1
SA	BJ123-var.0037	1.9019	NTS	DBLα0.11	CIDRα2.4	DBLδ 1	CIDRβ 5
SA	BJ123-var.0042	6.60034	NTS	DBLα 0.12	CIDRα 2.1	DBLδ 1	CIDRβ 1
SA	BJ123-var.0053	1.54644	NTS	DBLα0.9	CIDRα5	DBLβ5	DBLδ 1	CIDRβ 2	DBLγ 18	DBLε 14	DBLε 3
SA	BJ123-var.0071	344.902	CIDRα 1.1	DBLβ 3	DBLγ 4	DBLδ 1	CIDRβ 6
SA	BJ123-var.0083	1.54533	DBLγ 8	DBLζ 1	DBLε 5	ATS
SA	BJ123-var.0084	6.19647	NTS	DBLα 1.1	CIDRα 1.2	DBLβ 11	DBLγ 1
SA	BJ123-var.0089	18.2185	DBLβ 5	DBLδ 4	CIDRγ 2	DBLγ 3	DBLζ 4
SA	BJ123-var.0099	3.81112	NTS	DBLα1.2	CIDRα1.5	DBLβ3	DBLβ6	DBLδ 1	CIDRβ 5
SA	BJ123-var.0100	4.16687	NTS	DBLα2	CIDRα1.1	DBLβ3	DBLγ 14	DBLζ 5	DBLε 4	ATS
SA	BJ123-var.0101	1.21643	NTS	DBLα 1.6	DBLβ 7	DBLγ 12	DBLδ 3	CIDRγ 2	DBLγ 17
SA	BJ123-var.0109	13.9113	NTS	DBLα2	CIDRα1.1	DBLβ5	DBLβ10	DBLδ 1	CIDRβ 1
SA	BJ123-var.0116 ++	4.9054	NTS	DBLα1.7	CIDRα1.4	DBLβ3	DBLβ3	DBLδ 1	CIDRβ 1
SA	BJ123-var.0151 +	4.86885	NTS	DBLα2	CIDRα1.1	DBLβ12	DBLγ 4	DBLδ 1	CIDRβ 1
SA	BJ123-var.0156	3.78656	NTS	DBLα0.13	CIDRα2.3	DBLβ8	DBLδ 1	CIDRβ 1
SA	BJ123-var.0163	4.52857	NTS	DBLα 0.8	CIDRα 2.2	DBLδ 1
SA	BJ123-var.0172 ++	4.57817	NTS	DBLα1.7	CIDRα1.4	DBLβ1	DBLβ7	DBLδ 6
SA	BJ123-var.0186	1.26719	NTS	DBLα1.5	CIDRδ1	DBLβ7	DBLγ 11	DBLγ 4
SA	BJ123-var.0194	8.6897	NTS	DBLα0.8	CIDRα3.4	DBLδ 1	CIDRγ 4	DBLγ 14
SA	BJ123-var.0198 +	16.7628	NTS	DBLα 2	CIDRα 1.8	DBLβ 12
SA	BJ123-var.0235	85.7428	DBLβ 1	DBLβ 10	DBLδ 1	CIDRβ 1
SA	BJ123-var.0237	9.36921	NTS	DBLα0.11	CIDRα2.4	DBLγ 5	DBLγ 6	DBLδ 1	CIDRγ 1	DBLζ 3	DBLε 9
SA	BJ123-var.0245	8.09667	NTS	DBLα0.10	CIDRα2.2	DBLε 2	DBLζ 3	DBLε 12
SA	BJ123-var.0252	21.7565	NTS	DBLα1.6	CIDRδ 2	DBLβ6	DBLγ 12	DBLδ 4	CIDRγ 9	DBLε 13	DBLζ 5	DBLε 4
SA	BJ123-var.0259	1.67184	NTS	DBLα0.9	CIDRα2.2	DBLδ 1	CIDRβ 1
SA	BJ123-var.0275	1.28985	NTS	DBLα0.5	CIDRα2.5	DBLδ 1	CIDRγ 5
SA	BJ123-var.0280	2.6583	NTS	DBLα0.23	CIDRα3.2	DBLβ3	DBLγ 10
SA	BJ123-var.0297	3.98084	NTS	DBLα1.6	DBLγ 6	DBLδ 2	CIDRγ 6
SA	BJ123-var.0305	1.03746	NTS	DBLα0.23	CIDRα3.1	DBLδ 1	CIDRβ 1
SA	BJ123-var.0340	1.80677	NTS	DBLα0.11	CIDRα2.10	DBLδ 1	CIDRβ 1
SA	BJ123-var.0346	2.6746	NTS	DBLα0.22	CIDRα3.1	DBLδ 1	CIDRγ 5
SA	BJ123-var.0360	3.22028	NTS	DBLα0.15	CIDRα3.2	DBLδ 1	CIDRβ 1
SA	BJ123-var.0361	9.84411	NTS	DBLα1.2	CIDRα1.5	DBLβ6	DBLγ 2	DBLγ 4	DBLγ 11	DBLδ 1	CIDRβ 1
SA	BJ123-var.0375	3.1935	NTS	DBLα0.11	CIDRα2.3	DBLδ 1	CIDRβ 1
SA	BJ123-var.0381	6.22091	NTS	DBLα0.1	CIDRα3.1	DBLδ 1	CIDRβ 1
SA	BJ123-var.0384	1.12173	NTS	DBLα0.4	CIDRα 5	DBLδ 1	CIDRβ 1
SA	BJ123-var.0395	4.06377	NTS	DBLα0.10	CIDRα2.2	DBLδ 1	CIDRβ 5
SA	BJ123-var.0400	15.1637	NTS	DBLα0.11	CIDRα2.4	DBLδ 1	CIDRβ 1
SA	BJ123-var.0406	1.94484	NTS	DBLα0.7	CIDRα2.2	DBLδ 1	CIDRβ 1
SA	BJ123-var.0409	1.06391	NTS	DBLα 0.1	CIDRα 3.2	DBLδ 1	CIDRβ 1
SA	BJ123-var.0417	9.90743	NTS	DBLα1.5	CIDRδ 2	DBLβ7	DBLγ 16	DBLδ 5	CIDRβ 4	DBLβ7	DBLγ 11
SA	BJ123-var.0434	3.61799	CIDRγ 3	DBLε 1	DBLζ 3	DBLε 6
SA	BJ123-var.0436	6.94183	NTS	DBLα0.10	CIDRα2.11	DBLδ 1	CIDRβ 5
SA	BJ123-var.0468	168.413	NTS	DBLα 1.4	CIDRγ 10	DBLβ 6	DBLγ 16	DBLγ 11	DBLγ 10	DBLγ 11
SA	BJ123-var.0502	4.10541	NTS	DBLα 1.1	CIDRα 1.3	DBLβ 3	DBLγ 16	DBLγ 2	DBLδ 1	CIDRβ 1
SA	BJ123-var.0511	1.58889	NTS	DBLα 0.9	CIDRα 2.10	DBLδ 5	CIDRβ 4	DBLβ 9	DBLγ 9
SA	BJ123-var.0523	6.32115	NTS	DBLα 1.1	CIDRα 1.2	DBLβ 12	DBLγ 11	DBLδ 1	CIDRβ 6
SA	BJ123-var.0549	11.5955	NTS	DBLα 0.5	CIDRα 2.10	DBLβ 10	DBLδ 1	CIDRγ 4
SA	BJ123-var.0575	16.4801	NTS	DBLα 1.6	DBLβ 7	DBLγ 12	DBLδ 5	CIDRβ 4	DBLβ 3	DBLγ 3	DBLζ 4
SA	BJ123-var.0601	54.5744	DBLβ 1	DBLγ 2	DBLγ 4	DBLδ 1	CIDRβ 1
SA	BJ123-var.0606	12.469	NTS	DBLα 0.13	CIDRα 2.5	DBLβ 10	DBLδ 1	CIDRγ 1
SA	BJ123-var.0622	1.54786	NTS	DBLα 0.4	CIDRα 6	DBLβ 10	DBLγ 11	DBLζ 4
SA	BJ123-var.0680	15.2884	NTS	DBLα 0.4	CIDRα 5	DBLβ 5	DBLδ 4	CIDRγ 11	DBLγ 3	DBLζ 4
SA	BJ123-var.0690	43.3935	NTS	DBLα 2	CIDRα 1.1	DBLβ 3	DBLγ 4
SA	BJ123-var.0691	2.21626	NTS	DBLα 1.6	DBLβ 7	DBLγ 12	DBLδ 3	CIDRγ 2	DBLγ 17	DBLζ 4	ATS
SA	BJ123-var.0694	5.65235	NTS	DBLα 0.5	CIDRα 2.10	DBLδ 1	CIDRβ 5
SA	BJ123-var.0710	13.6557	NTS	DBLα 0.11	CIDRα 2.4	DBLδ 1	CIDRγ 2
SA	BJ123-var.0738	22.8103	NTS	DBLα 0.22	CIDRα 3.1	DBLδ 1	CIDRγ 4
SA	BJ123-var.0742	1.21828	NTS	DBLα 1.4	CIDRα 1.1	DBLβ 11	DBLγ 2	DBLγ 10	DBLβ 7	DBLδ 1	CIDRβ 5
SA	BJ123-var.0773	2.44946	NTS	DBLα 0.16	CIDRα 3.4	DBLδ 1	CIDRγ 1
SA	BJ123-var.0789	1.55675	DBLε 1	DBLγ 8	DBLζ 1	DBLε 5
SA	BJ123-var.0794	2.18349	NTS	DBLα 0.5	CIDRα 2.2	DBLδ 1	CIDRβ 1
SA	BJ123-var.0856	7.87509	CIDRγ 6	DBLε 13	DBLζ 5	DBLε 4
SA	BJ123-var.0874	1.55748	NTS	DBLα 1.6	DBLγ 12	DBLδ 5	CIDRβ 4	DBLβ 6	DBLγ 9	DBLε 4
SA	BJ123-var.0927	26.4463	NTS	DBLα 0.13	CIDRα 2.5	DBLβ 10	DBLδ 1	CIDRβ 1
SA	BJ123-var.0932	4.78715	NTS	DBLα 0.1	CIDRα 3.1	DBLδ 1	CIDRβ 1	ATS
SA	BJ123-var.0985	5.00256	NTS	DBLα 1.1	CIDRα 1.2	DBLβ 11	DBLγ 1	DBLε 1	DBLγ 8	DBLζ 2	DBLε 5
SA	BJ123-var.1040	4.08011	NTS	DBLα 0.1	CIDRα 3.1	DBLδ 1	CIDRγ 10
SA	BJ123-var.1098	9.5444	NTS	DBLα 1.3	DBLε 8	ATS
SA	BJ123-var.1239	4.10547	CIDRα 4	DBLδ 1	CIDRβ 5	ATS
SA	BJ123-var.1291	3.59584	NTS	DBLα 1.1	CIDRα 1.6	DBLβ 3	DBLε 13	DBLζ 5	DBLε 4
UM	BJ135-var.0014	1.16132	NTS	DBLα1.4	CIDRγ 3	DBLβ1	DBLγ 11	DBLγ 14	DBLζ 4
UM	BJ135-var.0020	2.17247	NTS	DBLα0.4	CIDRα5	DBLβ5	DBLγ 3	DBLζ 4
UM	BJ135-var.0028	2.15733	DBLα 0.22	CIDRα 3.1	DBLβ 2	DBLγ 14	DBLζ 3	DBLε 6
UM	BJ135-var.0041	3.29724	NTS	DBLα0.13	CIDRα2.6	DBLδ 1	CIDRβ 1	ATS
UM	BJ135-var.0078	9.3622	DBLα 0.4	CIDRα 4	DBLβ 3	DBLδ 1	CIDRβ 1
UM	BJ135-var.0081	1.13651	NTS	DBLα0.6	CIDRα3.1	DBLβ5	DBLγ 10	DBLδ 1	CIDRβ 5
UM	BJ135-var.0114	1.39215	NTS	DBLα0.17	CIDRα3.1	DBLδ 1	CIDRβ 1
UM	BJ135-var.0133	2.42339	NTS	DBLα0.9	CIDRα2.2	DBLδ 1	CIDRβ 1
UM	BJ135-var.0169	1.15255	NTS	DBLα0.13	CIDRα2.5	DBLδ 1	CIDRβ 1
UM	BJ135-var.0170	3.22252	NTS	DBLα1.4	CIDRα1.3	DBLβ1	DBLγ 15	DBLε 1	DBLγ 8	DBLζ 1	DBLε 5
UM	BJ135-var.0189	2.66334	NTS	DBLα0.16	CIDRα3.4	DBLδ 1	CIDRβ 1
UM	BJ135-var.0230	3.16571	NTS	DBLα0.9	CIDRα3.3	DBLδ 1
UM	BJ135-var.0240	5.65111	DBLα 0.11	CIDRα 2.4	DBLδ 1	CIDRγ 7
UM	BJ135-var.0260	20.4036	DBLα 0.1	CIDRα 2.5	DBLδ 1	CIDRβ 3
UM	BJ135-var.0268	2.27248	DBLα 0.5	CIDRα 2.8	DBLδ 1	CIDRβ 1
UM	BJ135-var.0457	1.29356	NTS	DBLα0.4	CIDRα3.1	DBLδ 1	CIDRβ 7
UM	BJ135-var.0466	4.8224	CIDRβ 2	DBLγ 7	DBLε 11	DBLζ 2	DBLε 6
UM	BJ047-var.0003	5.884	NTS	DBLα0.18	CIDRα5	DBLβ5	DBLγ 2	DBLε 14	DBLε 3
UM	BJ047-var.0031	44.7442	NTS	DBLα0.11	CIDRα2.8	DBLδ 1	CIDRβ 5
UM	BJ047-var.0025	16.6149	NTS	DBLα0.19	CIDRα2.10	DBLδ 1	CIDRβ 1
UM	BJ047-var.0023	62.7684	NTS	DBLα0.23	CIDRα3.3	DBLδ 1	CIDRβ 1
UM	BJ047-var.0014	6.75656	NTS	DBLα0.12	CIDRα1.1	DBLβ1	DBLγ 4	DBLδ 4
UM	BJ047-var.0028	50.419	NTS	DBLα0.5	CIDRα2.8	DBLδ 1	CIDRβ 1
UM	BJ047-var.0024	2.705	NTS	DBLα0.8	CIDRα4	DBLδ 1	CIDRβ 1
UM	BJ047-var.0007	15.6701	NTS	DBLα0.12	CIDRα2.2	DBLδ 1	CIDRγ 10	DBLε 2	DBLε 7	DBLε 3
UM	BJ047-var.0035	4.00247	NTS	DBLα0.16	CIDRα3.4	DBLδ 1
UM	BJ047-var.0012	1.06705	NTSpαm	DBLpαm1	DBLpαm2	CIDRpαm	DBLpαm3	DBLε pαm4	DBLε pαm5
UM	BJ047-var.0032	9.68866	NTS	DBLα0.9	CIDRα2.1	DBLδ 1	CIDRγ 10
UM	BJ047-var.0050	8.77596	NTS	DBLα0.5	CIDRα2.5	DBLβ8
UM	BJ047-var.0027	6.28613	NTS	DBLα0.15	CIDRα3.2	DBLδ 1	CIDRγ 10
UM	BJ047-var.0033	1.21044	NTS	DBLα0.9	CIDRα2.11	DBLδ 1	CIDRβ 5
