# Supplementary material for: From genomic to LC-MS/MS evidence: Analysis of PfEMP1 in Benin malaria cases
Source: PLoS One. 2019 Jun 28;14(6):e0218012. doi: 10.1371/journal.pone.0218012 (PMC6599223; doi:10.1371/journal.pone.0218012)
Supplement: S4 Table — (XLSX) [file pone.0218012.s004.xlsx]

## Sheet: Feuil1
Clinical Statut	Origin	Sequence ID	domain 1	domain 2	domain 3	domain 4	domain 5	domain 6	domain 7	domain 8	domain 9	domain 10
CM	CiVIC	BJ128-pfemp1.0069	CIDRβ 1
CM	PlasmoDB	PF07_0050	NTS	DBLα 0.8	CIDRα 6	DBLβ 6	DBLγ 9	ATS
SA	CiVIC	BJ009-pfemp1.0228	NTS	DBLα 0.11	CIDRα 2.4	DBLδ 1	CIDRβ 1
SA	NCBI	574984302	NTS	DBLα 0.15	CIDRα 2.10	DBLβ 8	DBLδ 1	CIDRγ 11
SA	CiVIC	BJ123-pfemp1.0427	DBLβ 5	DBLβ 5	DBLδ 1
SA	CiVIC	BJ123-pfemp1.0071	CIDRα 1.1	DBLβ 12	DBLγ 4	DBLδ 1	CIDRβ 6
SA	CiVIC	BJ115-pfemp1.0517	NTS	DBLα 1.4	CIDRα 1.7	DBLβ 1	DBLγ 12	DBLδ 1	CIDRβ 1
SA	CiVIC	BJ017-pfemp1.0019	NTS	DBLα 0.12	CIDRα 6	DBLβ 5	DBLγ 10	DBLζ 1	DBLε 14
SA	CiVIC	BJ147-pfemp1.0124	NTS	DBLα 1.2	CIDRα 1.5	DBLβ 5	DBLγ 5	DBLγ 1	DBLδ 5	CIDRβ 5
SA	Vardom	IT4var15	NTS	DBLα 0.8	CIDRα 3.5	DBLβ 8	DBLδ 1	CIDRβ 1	ATS
SA	CiVIC	BJ123-pfemp1.0203	DBLγ 4	DBLδ 1	CIDRβ 6
SA	CiVIC	BJ082-pfemp1.0583	ATS
SA	CiVIC	BJ001-pfemp1.0003	NTS	DBLα 0.8	CIDRα 5	DBLβ 5	DBLδ 9	CIDRγ 2	DBLε 2	DBLζ 3	DBLε 12
SA	CiVIC	BJ123-pfemp1.0019	NTS	DBLα 1.1	CIDRα 1.1	DBLβ 3	DBLγ 2	DBLδ 5	CIDRβ 4	DBLβ 7	DBLγ 11
SA	CiVIC	BJ032-pfemp1.0012	NTS	DBLα 0.11	CIDRα 2.2	DBLβ 10	DBLδ 1	CIDRγ 2	DBLε 4
SA	NCBI	574984185	NTS	DBLα 2	CIDRα 1.8	DBLβ 3	DBLγ 1	DBLζ 3	DBLε 6	ATS
SA	CiVIC	BJ155-pfemp1.0001	ATS
SA	Vardom	DD2var29	NTS	DBLα 0.16	CIDRα 3.4	DBLδ 1	CIDRβ 1	DBLγ 10	ATS
SA	CiVIC	BJ127-pfemp1.0316	NTS	DBLα 1.1	CIDRα 1.5	DBLγ 17	DBLδ 6	CIDRβ 2	DBLε 13	DBLζ 4	ATS
SA	Vardom	PFCLINvar21	DBLδ 1	CIDRβ 1	ATS
CM/SA	CiVIC	BJ123-pfemp1.0468	NTS	DBLα 1.1	CIDRγ 10	DBLβ 6	DBLγ 16	DBLγ 11	DBLγ 12	DBLγ 11
CM/SA	Vardom	DD2var28	NTS	DBLα 0.4	CIDRα 6	DBLβ 5	DBLγ 18	DBLε 8	ATS
CM/SA	CiVIC	BJ086-pfemp1.0036	NTS	DBLα 0.17	CIDRα 3.3	DBLδ 1	CIDRβ 1
CM/SA	CiVIC	BJ167-pfemp1.0007	NTS	DBLα 0.18	CIDRα 5	DBLβ 4	DBLγ 17	DBLζ 4
CM/SA	NCBI	579318932	NTS	DBLα 0.8	CIDRα 3.5	DBLδ 1	CIDRβ 1	ATS
CM/SA	CiVIC	BJ033-pfemp1.0444	DBLβ 5	DBLβ 5	DBLδ 1	CIDRγ 2
CM/SA	CiVIC	BJ123-pfemp1.0267	NTS	DBLα 0.9	CIDRα 2.3
CM/SA	CiVIC	BJ077-pfemp1.0374	NTS	DBLα 1.5	CIDRδ 1	DBLβ 3	DBLβ 6	DBLγ 1	DBLδ 1	CIDRβ 1
UM	CiVIC	BJ106-pfemp1.0346	NTS	DBLα 1.4	CIDRα 1.4	DBLβ 1	DBLβ 3	DBLγ 11	DBLγ 11	DBLδ 1	CIDRβ 1	ATS
UM	CiVIC	BJ036-pfemp1.0002 ++	NTS	DBLα 1.7	CIDRα 1.4	DBLβ 1	DBLβ 3	DBLγ 10	DBLδ 1	CIDRβ 1
UM	CiVIC	BJ080-pfemp1.0209	NTS	DBLα 0.11	CIDRα 2.4	DBLδ 1	CIDRβ 2	DBLζ 6	DBLε 9
UM	CiVIC	BJ101-pfemp1.0071	ATS
UM	CiVIC	BJ119-pfemp1.0709	NTS	DBLα 0.6	CIDRα 3.1	DBLβ 5	DBLδ 3	CIDRγ 2	DBLγ 10	DBLζ 4	ATS
CM/SA/UM	NCBI	910271409	NTS	DBLα 0.9	CIDRα 2.7	DBLδ 1	CIDRγ 1	ATS
CM/SA/UM	CiVIC	BJ032-pfemp1.0613	ATS
CM/SA/UM	Vardom	RAJ116var08 +	NTS	DBLα 2	CIDRα 1.1	DBLβ 12	DBLγ 4	DBLε 14	DBLε 3	ATS
CM/SA/UM	CiVIC	BJ128-pfemp1.0674	CIDRα 2.5
CM/SA/UM	CiVIC	BJ118-pfemp1.0504	NTS	DBLα 0.11	CIDRα 2.6	DBLδ 1	CIDRβ 1
CM/SA/UM	CiVIC	BJ015-pfemp1.0062	ATS
CM/SA/UM	CiVIC	BJ090-pfemp1.0037	NTS	DBLα 0.4	CIDRα 6	DBLβ 4	DBLδ 1	CIDRβ 1
CM/SA/UM	CiVIC	BJ113-pfemp1.0251	NTS	DBLα 1.4	CIDRα 1.1	DBLβ 1	DBLγ 2	DBLγ 10
CM/SA/UM	CiVIC	BJ032-pfemp1.0614	DBLα 0.1	CIDRα 1.4	DBLβ 3	DBLβ 6	DBLγ 11	DBLδ 1	CIDRβ 1
CM/SA/UM	CiVIC	BJ080-pfemp1.0183	NTS	DBLα 1.7	CIDRα 1.7	DBLβ 3	DBLγ 10	DBLδ 1	CIDRβ 5
CM/SA/UM	CiVIC	BJ031-pfemp1.0004 ++	NTS	DBLα 1.7	CIDRα 1.4	DBLβ 3	DBLγ 11	DBLδ 5	CIDRβ 3	DBLβ 3	DBLγ 11
CM/SA/UM	PlasmoDB	PF07_0048	NTS	DBLα 0.1	CIDRα 3.2	DBLδ 1	CIDRβ 6	ATS
CM/SA/UM	CiVIC	BJ023-pfemp1.0001	NTS	DBLα 0.13	CIDRα 2.2	DBLδ 1	CIDRβ 1
CM/SA/UM	CiVIC	BJ023-pfemp1.0001_b	NTS	DBLα 0.18	CIDRα 1.3	DBLβ 5	DBLδ 1	CIDRβ 6
CM/SA/UM	CiVIC	BJ012-pfemp1.0292	NTS	DBLα 0.22	CIDRα 3.1
CM/SA/UM	CiVIC	BJ114-pfemp1.0275	NTS	DBLα 2	CIDRα 1.8	DBLβ 3	DBLγ 11	DBLζ 3	DBLε 6
CM/SA/UM	CiVIC	BJ002-pfemp1.0035	NTS	DBLα 0.1	CIDRα 3.1	DBLδ 1	CIDRβ 1
CM/SA/UM	Vardom	DD2var39	NTS	DBLα 0.10	CIDRα 2.8	DBLδ 1	CIDRβ 1	ATS
CM/SA/UM	CiVIC	BJ104-pfemp1.0176	NTS	DBLα 0.11	CIDRα 2.2	DBLδ 1	CIDRβ 1
CM/SA/UM	Vardom	IGHvar26	NTS	DBLα 1.1	CIDRα 1.7	DBLβ 3	DBLγ 6	DBLγ 11	DBLδ 7	CIDRβ 1	ATS
CM/SA/UM	CiVIC	BJ002-pfemp1.0004 +	NTS	DBLα 2	CIDRα 1.1	DBLβ 12	DBLγ 6	DBLδ 6	CIDRβ 2	DBLζ 6	DBLε 9
