# Supplementary material for: From genomic to LC-MS/MS evidence: Analysis of PfEMP1 in Benin malaria cases
Source: PLoS One. 2019 Jun 28;14(6):e0218012. doi: 10.1371/journal.pone.0218012 (PMC6599223; doi:10.1371/journal.pone.0218012)
Supplement: S5 Table — The PEP score reflects the probability of true identification of a given peptide. Domain type has been attributed as described in the methods section. (XLSX) [file pone.0218012.s005.xlsx]

## Sheet: Feuil1
Sequence	Experiment	Charge	m/z	Retention time	PEP	Intensity	Domain associated
VHDEIVEK	CM01	2	484.756	24.685	0.017341	1802900	NTS
STALQQIDGAHNLLDK	CM02	2	862.452	143.77	0.022018	5811800	DBLδ1
LDFNNNNK	CM02	2	489.736	34.649	0.032778	5742800	DBLδ1
VHDEIVEK	CM02	2	484.756	21.113	0.0143	82644000	NTS
IEFEEQEKAYGEQQK	CM03	4	464.723	47.434	0.02338	15707000	DBLδ
VHDEIVEK	CM03	2	484.756	16.617	0.017561	5374700	NTS
LLEDLDK	CM03	2	423.234	60.106	0.036216	16261000	CIDRβ
DINQMLENEK	CM04	2	617.293	74.871	0.039941	854390	CIDRα2.7
DSEEVYQVNSVVGQNVYPTDVHK	CM04	3	869.417	114.8	0.0047859	1441400	CIDRβ2
VLDEGETFEQLK	CM04	2	704.354	96.724	0.023336	670870	CIDRβ2
EAVGTTCLR	CM04	2	503.753	40.617	0.01329	1431900	na
NNEDSIEK	CM04	2	474.717	32.406	0.01442	1022300	CIDRβ
DISSDDIPSNDTPR	CM04	2	766.347	77.519	0.0092815	383840	ATS
SSLEGDISLAEFK	CM04	2	698.354	123.53	0.012632	259750	DBLβ
LDFNNNNK	CM04	2	489.736	36.05	0.012452	1611300	DBLδ1
SLEELEK	CM04	2	424.224	44.315	0.03097	1507500	CIDRβ
VHDEIVEK	CM04	2	484.756	13.274	0.021516	10811000	NTS
EMGGKCMK	CM04	1	956.4	105.95	0.039808	217200	DBLβ
SVATSENGAPR	CM04	2	544.77	20.982	0.043147	744820	DBLδ1
KISECTSQASEETQAK	CM04	3	599.616	27.473	0.0015067	570520	CIDRβ1
SLGCNCTETSEK	CM04	2	693.287	26.383	0.013587		CIDRβ1
SGIYPNDNDK	CM04	2	561.757	35.411	0.0058764	4294500	na
SGIYPNDNDKSNEK	CM04	3	527.578	25.753	0.0030943	5063000	na
SSTCGCTDINNANLTK	CM04	2	878.385	55.425	0.00046505	1481500	na
YTGGNDAEPMSTLEK	CM04	2	806.862	71.878	9.0869e-29	1996500	ATS
YQQTHDPYK	CM04	2	590.275	18.302	0.0040215	7108300	ATS
DVNVNAEDIEHIK	CM04	3	499.251	84.461	0.023181	176930	CIDRα2
INGTCNLIK	CM04	2	516.779	94.003	0.024502	3554200	DBLz
GQTPTQIQEVR	CM04	2	628.833	48.655	0.0098756	584850	DBLδ1
NTPSDTQNDIQNDGIPSSK	CM04	3	677.647	67.465	0.037965	728650	ATS
TQECALCK	CM04	2	505.226	21.341	0.024849	562650	DBLβ
LINDTLSGNQHIDIYDEVLK	SA01	3	767.397	129.18	0.017805	613890	ATS
VHDEIVEK	SA01	2	484.756	22.13	0.065565	450450	NTS
VHDEIVEK	SA02	2	484.756	21.19	0.040952	51159000	NTS
LLEDLDK	SA02	2	423.234	60.369	0.036216	3283200	CIDRβ
ATCGSSGETPTDDKCR	SA03	3	581.242	16.981	0.0038161	942550	DBLα0
LDAFCLTQNGTGVVLSGGR	SA03	2	982.997	142.62	0.014513	2480000	CIDRα3.1
INDTLSGNQHIDIYDELLK	SA03	3	748.378	115.86	0.011197		ATS
GKPIDIYDEVLK	SA03	4	358.699	29.449	0.011654	2103800	ATS
STALQQIDGAHNLLDK	SA03	2	862.452	144.37	0.024285	17500000	DBLδ1
FATLQTDIQNDAIPTCVCEK	SA03	3	775.368	123.59	0.039564	25978000	na
TPDGIDTVSASEQK	SA03	3	483.235	18.119	0.0091714	741680	DBLδ1
EYEELDINDIYAPGSPK	SA03	3	665.646	84.036	0.0091217	21090000	ATS
VHDEIVEK	SA03	2	484.756	21.827	0.017341	1361800000	NTS
DAVEGEGEEANGDTTVELPK	SA03	3	687.315	129.91	0.014119	49901000	na
PEEEEPSPADTQTPAAQQPEK	SA03	3	760.349	28.388	0.044372	4682100	na
TIPYNSELIGTLR	SA03	3	492.94	76.542	0.013315	702740	NTS
DLCLGTDISK	SA04	2	561.279	55.489	0.014197	11789000	DBLγ
ENTGGEKGTPPTEDPTVKK	SA04	3	662.332	129.87	0.016656		na
TSNAQPLTLK	SA04	2	536.803	72.051	0.029019	120530000	DBLδ1
VHDEIVEK	SA04	2	484.756	17.645	0.0059992	53807000	NTS
LLEDLDK	SA04	2	423.234	62.982	0.036587	20134000	CIDRβ
LLEDLDK	SA04	2	423.234	62.645	0.035109	42949000	CIDRβ
IDDIGSSKQNSFAIQHSK	SA04	3	659.001	116.87	0.012079	6377900	na
STALQQIDGAHNLLDK	SA05	2	862.452	142.56	0.031921	12558000	DBLδ1
VHDEIVEK	SA05	2	484.756	18.095	0.013754	6489100	NTS
IDEIFPNIDGKTSNDLSR	SA05	3	678.676	135.32	0.0046429	8436300	DBLγ11
LLEDLDK	SA05	2	423.234	63.054	0.026435	15406000	CIDRβ
HIDIYDEVLK	SA06	2	622.83	98.763	0.028003	630180	ATS
NEQVETILK	SA06	3	358.533	24.662	0.035138	14193000	DBLδ1
DPQEELYGGK	SA06	2	568.267	69.953	0.036928		DBLδ1
PEQTPPAPAPAAPPSHVPPTLSDEPSK	SA06	3	905.792	134.81	0.020501	10406000	na
TSAHHNNLDVSSK	SA06	3	470.564	37.427	0.019819	14280000	ATS
MGPKEAVTDYSK	SA06	2	692.327	25.59	0.0060723		NTS
VHDEIVEK	SA06	2	484.756	18.381	0.0070156	63647000	NTS
SEGESIVNSHK	SA06	3	396.195	23.171	0.028448	15649000	DBLα1
HVQVVDIK	SA06	2	469.277	33.428	0.026833	3087200	NTS
NKPGNIDVNMLVIDNTENR	SA06	3	719.364	111.53	0.018717	1489600	CIDRβ4
TSCANACEAYKK	SA06	3	468.208	18.489	0.0079712	1405600	DBLγ12
YNDGSGNYYQLR	SA06	2	725.323	72.737	0.00065034	1170300	DBLα
ENGTDLLALAQDVSQEDKPEDK	SA06	3	805.722	132.42	2.8328e-06	2141800	DBLδ1
GHEHCSGDGLNCDEPVPK	SA06	3	669.948	40.879	0.00032069	779040	DBLδ1
LDVSWDTK	SA06	2	482.243	80.573	0.021964	4114300	DBLβ3
SKDDQTEPPAPGPEAPAAAGGGEGK	SA06	3	778.7	56.513	7.2652e-05		na
SKEDAIDCMLK	SA06	2	655.31	68.444	0.020979	1645900	CIDRβ
TDEEDIDFTK	SA06	2	606.767	72.807	0.008946	1174300	DBLα
TQTPCGEESHRVEDDDDPLEEVDQNPEDAQK	SA06	4	896.382	92.123	0.0067367	10778000	CIDRβ6
VNDANGNLFQQLK	SA06	2	730.878	97.221	0.0014104	3011500	DBLδ1
VSDDSATGFGDLQDACGSANIFK	SA06	2	1188.03	132.38	9.964e-07	2692900	CIDRβ6
TQLTSSQSHYEYDLVK	SA06	3	633.643	78.597	0.0031551	3883300	DBLγ
TQESDKTQSQSQETGGTSSAVGGK	SA06	3	800.037	26.991	2.1126e-25	7896800	DBLδ1
CTEACTEYNR	SA06	2	652.256	27.753	0.011216	3220500	DBLβ
ETELFVNTSDVGNK	SA06	2	776.878	92.872	0.0090423	821860	DBLδ1
NTGPTGFYDPDYQQVVDFLTPIHK	SA06	3	918.113	137.96	0.032241	13836000	DBLβ5
TKYEELYGQAQTTAR	SA06	3	586.96	65.707	0.00069897	1896600	DBLβ
TTTTKPPVTTNCDTTTVTPLVDYIPQR	SA06	3	1007.51	122.4	5.5001e-05	5934900	DBLβ
GQSGYDDNETMCR	SA06	2	766.791	42.991	0.003563	2163700	DBLβ
CISGDNTTTDSESSPSR	SA06	2	907.379	37.809	1.2196e-06	1285600	DBLδ
ICDINTTHSNDSR	SA06	3	511.563	28.036	0.0029138	12259000	DBLβ
SGNELQGNNICDITK	SA06	2	831.891	79.329	6.2859e-05	5082000	DBLβ
EGYIEECQEQNNFSK	SA06	2	937.897	76.46	0.0081027		DBLγ
ICEINTTHSNDSR	SA06	3	516.235	28.475	0.0032719	4759400	DBLβ
STQSPVGNTDSMPASLDDEPDEVKGR	SA06	3	911.415	95.864	1.2302e-07	1734200	DBLγ10
RIYMFEKVK	SA06	2	615.339	37.641	0.044882		DBLδ6
YQQTHDPYK	SA06	2	590.275	18.762	0.0076652		na
ESSQSDGKTPSQPDPLLK	SA06	3	638.653	134.55	0.010903	91305000	DBLδ
EHIANENENER	SA06	3	452.204	15.822	0.0046166	591580	CIDRα1.5
LLEDLDK	SA06	2	423.234	62.729	0.033681	52208000	CIDRβ
QKEEYNNQK	SA06	2	590.783	17.789	0.01532	2285500	DBLδ
STTEIKDEGLEEACK	SA06	2	855.399	138.01	0.028848	17485000	CIDRβ1
ELFSNVDTLQK	SA06	3	431.894	32.516	0.018737	4498600	DBLδ1
SDYDIPTLK	SA06	2	526.269	92.635	0.031697	5875100	ATS
GVVNDSNGIIVK	SA07	3	405.563	59.553	0.039487	12539000	DBLγ
HNLLAEVCMAAYYEGDLIK	SA07	3	737.359	130.04	0.032847	4450100	DBLα0
TSNAQPLTLK	SA07	2	536.803	75.124	0.040891	42054000	DBLδ1
VHDEIVEK	SA07	2	484.756	21.649	0.0070156	9806500	NTS
DLFDSAYNQGFLLGIK	SA07	3	600.977	113.41	0.024077	7364700	DBLƐ14
DINQMLENEK	SA08	2	617.293	77.125	0.022491	3726000	CIDRα2.7
DPQEELYGGK	SA08	2	568.267	70.637	0.011123	813570	DBLδ1
FSNESEEECNSSK	SA08	2	773.802	25.311	0.013221	1295700	DBLα1.7
TSNAQPLTLK	SA08	2	536.803	72.879	0.0068818	71592000	DBLδ1
VHDEIVEK	SA08	2	484.756	18.603	0.0084326	28416000	NTS
EIQTYLSEENKPGSNIK	SA08	3	650.665	76.029	0.0061793	5750800	DBLα1
DATDDTTPTVYSTPEGYIHQEAYLDDCK	SA08	3	1069.13	129.48	7.2516e-06	3430400	DBLβ1
DPAAEEADTASSAR	SA08	2	695.808	44.083	0.0035846	1457100	DBLγ
FSNEGEAECNSSR	SA08	2	743.797	29.573	0.013168	2085300	DBLα1
GSSDVCTSLAR	SA08	2	576.769	45.841	0.023457	3072800	DBLα1
RPPQPQEPQGPTTTDTTTPLDVCDTVK	SA08	3	993.817	97.549	3.248e-08	2462900	na
NSITTDDIQK	SA08	2	567.785	44.361	0.018776	3515000	CIDRβ1
YQQTHDPYK	SA08	2	590.275	19.293	0.010218	2082300	na
PINQFTNIDSILDDLDK	SA08	4	491.002	89.885	0.019537	2034300	ATS
VQTTSPSSGENTPLTQFVLR	SA08	3	721.374	136.62	0.021806	30489000	DBLδ
LAGGEIEK	SA09	2	408.727	34.318	0.017561	76192000	DBLƐ6
VHDEIVEK	SA09	2	484.756	23.918	0.0084326	6913300	NTS
STTEIKDEGLEEACK	SA09	2	855.399	138.41	0.022053	3400800	CIDRβ1
MVPTICEGVVK	UM01	2	624.82	73.104	0.048631	1252700	na
TSNAQPLTLK	UM01	2	536.803	70.306	0.017402	14292000	DBLδ1
STALQQIDGAHNLLDK	UM02	3	575.304	140.78	0.016315	10931000	DBLδ1
VHDEIVEK	UM02	2	484.756	21.377	0.032028	163560000	NTS
EAAALEDILTGGENKTTIDK	UM02	3	697.027	141.95	0.014758	2208500	CIDRα2.6
KAQEVVENESDR	UM03	3	468.564	19.62	0.024709	259830000	CIDRβ
TIENIPEVEKK	UM03	3	433.91	73.384	0.013571	1788300	DBLδ1
VQIEMDINK	UM03	2	545.284	82.581	0.0037064	5468000	ATS
VHDEIVEK	UM03	2	484.756	14.835	0.026713	781700	NTS
EKIEEEVINFTKTGDK	UM03	3	627.326	128.13	0.0049932	45273000	DBLα1.7
YEELYLHAK	UM03	2	583.298	62.442	0.0033067		DBLβ
LDFNNNNK	UM04	2	489.736	38.282	0.039588	278270	DBLδ
VHDEIVEK	UM04	2	484.756	20.023	0.013363	5863100	NTS
VHDEIVEK	UM05	2	484.756	28.921	0.0059992	4048600	NTS
FSGENSPTLEK	UM06	2	604.793	81.53	0.043465	105640000	DBLγ
VHDEIVEK	UM06	2	484.756	19.08	0.042986	1118600	NTS
LLEDLDK	UM06	2	423.234	63.062	0.033681	1900900	CIDRβ
PFVEWLDNQQK	UM07	2	702.351	131.27	0.050604	241130	DBLα0
STIDLLR	UM07	2	409.243	64.691	0.045259	2826200	ATS
KAQEVVENESDR	UM08	3	468.564	21.191	0.0085472	90970000	CIDRβ
EEANEIVAR	UM08	2	515.762	40.229	0.0018802	10419000	DBLδ1
DPQEELYGGK	UM09	2	568.267	70.339	0.011954	5529700	DBLδ1
